# Supplementary material for: Vitamin C Improves Oocyte In Vitro Maturation and Potentially Changes Embryo Quality in Cattle
Source: Vet Sci. 2024 Aug 13;11(8):372. doi: 10.3390/vetsci11080372 (PMC11360740; doi:10.3390/vetsci11080372)
Supplement: Supplementary file 1 [file vetsci-11-00372-s001.zip]

Archive with 1 entries (1 files):
- vetsci-3068199-supplementary.pdf
